# Supplementary material for: High Cognitive Ability and Mental Health: Findings from a Large Community Sample of Adolescents
Source: J Intell. 2023 Feb 18;11(2):38. doi: 10.3390/jintelligence11020038 (PMC9966861; doi:10.3390/jintelligence11020038)
Supplement: Supplementary file 1 [file jintelligence-11-00038-s001.zip]

Archive with 1 entries (1 files):
- jintelligence-2100149-supplementary.pdf
